# Supplementary material for: Alterations in Biochemical Characteristics, Flavor, and Microbial Community During the Storage of Suancai
Source: Foods. 2025 Oct 14;14(20):3490. doi: 10.3390/foods14203490 (PMC12563257; doi:10.3390/foods14203490)
Supplement: Supplementary file 1 [file foods-14-03490-s001.zip]

Archive with 1 entries (1 files):
- foods-3890192-supplementary.pdf
